# Supplementary material for: Stromal Heterogeneity in the Human Proliferative Endometrium—A Single-Cell RNA Sequencing Study
Source: J Pers Med. 2021 May 22;11(6):448. doi: 10.3390/jpm11060448 (PMC8224746; doi:10.3390/jpm11060448)
Supplement: Supplementary file 1 [file jpm-11-00448-s001.zip]

Archive with 10 entries (7 files):
- cell_ranger_reports/
- cell_ranger_reports/10X_17_109_rerun.html
- __MACOSX/
- __MACOSX/cell_ranger_reports/
- __MACOSX/cell_ranger_reports/._10X_17_109_rerun.html
- cell_ranger_reports/10X_18_008_rerun.html
- __MACOSX/cell_ranger_reports/._10X_18_008_rerun.html
- cell_ranger_reports/10X_17_107.html
- __MACOSX/cell_ranger_reports/._10X_17_107.html
- __MACOSX/._cell_ranger_reports
